# Supplementary material for: Identification of new SdiA regulon members of Escherichia coli, Enterobacter cloacae, and Salmonella enterica serovars Typhimurium and Typhi
Source: Microbiol Spectr. 2024 Oct 22;12(12):e01929-24. doi: 10.1128/spectrum.01929-24 (PMC11619404; doi:10.1128/spectrum.01929-24)
Supplement: Supplemental tables — Tables S3 to S6. [file spectrum.01929-24-s0006.xlsx]

## Sheet: 14028 wild-type vs sdiA mutant
Table S3. Differentially expressed genes in S. Typhimurium 14028 vs sdiA mutant BA612
Gene name	symbol	log2FoldChange	padj	product_accession	Description
STM14_1877	srgE	3.08	3.7e-07	WP_000987828.1	hypothetical protein
STM14_5443	yjiA	8.15	2.19e-06	WP_000187839.1	GTPase
STM14_0703	ybdM	6.96	0.00939	WP_001164756.1	ParB-like nuclease domain-containing protein
STM14_2368	sdiA	2.19	0.0254	WP_001157166.1	transcriptional regulator SdiA

## Sheet: 14028 plasmid-sdiA vs vector
Table S4. Differentially expressed genes in S. Typhimurium expressing plasmid sdiA (pJVR2) vs vector (pBAD33)
Gene name	symbol	log2FoldChange	padj	product_accession	Description
STM14_0588	ybbj	4.5	4.4e-83	WP_000561177.1	NfeD family protein
STM14_0589	ybbk	4.1	5.9e-83	WP_000906146.1	SPFH/Band 7/PHB domain protein
STM14_2367	yecF	5.3	1.2e-41	WP_000106483.1	DUF2594 family protein
STM14_5537	srgD	6.5	1.9e-31	WP_001526811.1	helix-turn-helix transcriptional regulator
STM14_3820	srgF	4.7	1.1e-29	WP_000433046.1	RNA helicase
STM14_1877	srgE	9.3	3e-27	WP_000987828.1	hypothetical protein
STM14_5538	pefI	6.1	3.8e-27	WP_000004313.1	transcriptional regulator PefI
STM14_3483	sipC	-3.4	7.9e-24	WP_000909019.1	SPI-1 type III secretion system needle tip complex protein SipC
STM14_2378	fliC	-2.5	2.7e-19	WP_000079805.1	FliC/FljB family flagellin
STM14_3894	aer	-4	3.6e-18	WP_000094651.1	PAS domain-containing methyl-accepting chemotaxis protein
STM14_2380	fliD	-3.5	3e-17	WP_000146802.1	flagellar filament capping protein FliD
STM14_3392	proW	3.2	1.5e-16	WP_000775022.1	glycine betaine/L-proline ABC transporter permease ProW
STM14_2368	sdiA	3.5	6.9e-16	WP_001157166.1	transcriptional regulator SdiA
STM14_2334	tar	-4.2	7.2e-16	WP_000483274.1	methyl-accepting chemotaxis protein II
STM14_0534	hupB	1.9	1.9e-12	WP_001043544.1	DNA-binding protein HU-beta
STM14_5534	rck	5.3	1.9e-12	WP_000725062.1	complement resistance protein Rck
STM14_5446	tsr	-3.2	5.2e-11	WP_000919519.1	methyl-accepting chemotaxis protein
STM14_2335	cheW	-3.2	6.6e-11	WP_000147295.1	chemotaxis protein CheW
STM14_5596	traY	4	1.4e-10	WP_001676655.1	conjugal transfer relaxosome protein TraY
STM14_1236	sigE	-5.2	2.2e-10	WP_000444724.1	type III secretion system chaperone SigE
STM14_2338	motA	-4.6	4.3e-10	WP_000906312.1	flagellar motor stator protein MotA
STM14_3391	proV	3.1	4.3e-10	WP_000985529.1	glycine betaine/L-proline ABC transporter ATP-binding protein ProV
STM14_1891	adhP	1.5	5.2e-10	WP_000642447.1	alcohol dehydrogenase AdhP
STM14_1237	sopB	-4.1	5.9e-10	WP_001166946.1	SPI-1 type III secretion system effector inositol phosphate phosphatase SopB
STM14_2366	yecF buddy	5	8.2e-10	WP_000546186.1	hypothetical protein
STM14_4305	tcp	-3.2	3.1e-09	WP_000789683.1	methyl-accepting chemotaxis citrate transducer
STM14_2110	oppA	1.9	6.5e-09	WP_001521098.1	oligopeptide ABC transporter substrate-binding protein OppA
STM14_2374	fliA	-5.1	6.5e-09	WP_001087453.1	RNA polymerase sigma factor FliA
STM14_1966		-3.9	1.4e-08	WP_000528484.1	Tar ligand binding domain-containing protein
STM14_3393	proX	2.6	1.8e-08	WP_001216622.1	glycine betaine/L-proline ABC transporter substrate-binding protein ProX
STM14_979		5.4	1.8e-08	WP_010988985.1	DUF4261 domain-containing protein
STM14_1355	flgL	-2.9	3.2e-08	WP_001223033.1	flagellar hook-associated protein FlgL
STM14_2108	oppC	2.2	3.6e-08	WP_000979653.1	oligopeptide ABC transporter permease OppC
STM14_5536	srgA	3.5	4.3e-08	WP_000178592.1	DsbA family protein
STM14_2340	flhC	-2.4	1.2e-07	WP_000605987.1	flagellar transcriptional regulator FlhC
STM14_2332	cheB	-3.2	5.6e-07	WP_000036392.1	protein-glutamate methylesterase/protein glutamine deamidase
STM14_3893		-2.9	9.9e-07	WP_000478472.1	MCP four helix bundle domain-containing protein
STM14_1898	ompD	1.1	1.7e-06	WP_000769035.1	porin OmpD
STM14_3823		-1.5	1.8e-06	WP_000019032.1	SDR family oxidoreductase
STM14_5188	rtsA	-7.5	1.8e-06	WP_000921674.1	AraC family transcriptional regulator
STM14_2109	oppB	2.1	2.3e-06	WP_000911097.1	oligopeptide ABC transporter permease OppB
STM14_4672	mioC	2.3	2.6e-06	WP_000763722.1	FMN-binding protein MioC
STM14_5597	traA	4.7	4.4e-06	WP_001274201.1	type IV conjugative transfer system pilin TraA
STM14_5535	srgB	2.9	4.7e-06	WP_010999938.1	YjiK family protein
STM14_2333	cheR	-7.4	4.8e-06	WP_000204362.1	protein-glutamate O-methyltransferase CheR
STM14_3377	stpA	1.4	4.8e-06	WP_001051100.1	DNA-binding protein StpA
STM14_2337	motB	-3.2	5.8e-06	WP_000795653.1	flagellar motor protein MotB
STM14_2443		-2.4	1.1e-05	WP_000779218.1	hypothetical protein
STM14_2341	flhD	-1.6	2.7e-05	WP_001518146.1	flagellar transcriptional regulator FlhD
STM14_4398	yiaG	-1.5	2.7e-05	WP_000455790.1	HTH-type transcriptional regulator
STM14_2839	arnT	2.1	2.9e-05	WP_000978038.1	lipid IV(A) 4-amino-4-deoxy-L-arabinosyltransferase
STM14_1416	icd	1.2	3.3e-05	WP_000444507.1	NADP-dependent isocitrate dehydrogenase
STM14_1878		2.5	4.1e-05	WP_000201080.1	LacI family DNA-binding transcriptional regulator
STM14_2106	oppF	1.3	4.9e-05	WP_000994696.1	murein tripeptide/oligopeptide ABC transporter ATP binding protein OppF
STM14_2440		-2.3	4.9e-05	WP_000515952.1	phage tail tube protein
STM14_3485	sicA	-3.1	7.4e-05	WP_000386309.1	SycD/LcrH family type III secretion system chaperone SicA
STM14_0379	proA	1.7	7.8e-05	WP_000893231.1	glutamate-5-semialdehyde dehydrogenase
STM14_3481	sipA	-3.4	7.8e-05	WP_000258812.1	SPI-1 type III secretion system effector SipA
STM14_2473		-1.3	8e-05	WP_001191666.1	helix-turn-helix transcriptional regulator
STM14_4258	glgB	-1.3	0.00012	WP_000098543.1	1,4-alpha-glucan branching enzyme
STM14_2574	ugd	2.4	0.00015	WP_000704831.1	UDP-glucose 6-dehydrogenase
STM14_5079		2.2	0.00017	WP_000750804.1	YjbH domain-containing protein. Outer membrane?
STM14_0146	rsmH	0.9	0.00018	WP_000970444.1	16S rRNA (cytosine(1402)-N(4))-methyltransferase RsmH
STM14_1509		1.6	0.00019	WP_001218118.1	Hsp20 family protein
STM14_0235	stfC	2.5	0.00028	WP_000951687.1	fimbrial biogenesis outer membrane usher protein
STM14_2093	yciE	-3.8	0.00034	WP_001109977.1	ferritin-like domain-containing protein
STM14_0201		-1.6	0.00039	WP_000829730.1	pyrroloquinoline quinone-dependent dehydrogenase
STM14_2475		-1.8	0.00043	WP_000997190.1	hypothetical protein
STM14_4346	yhjH	-5.4	0.00047	WP_000595626.1	cyclic-guanylate-specific phosphodiesterase
STM14_2107		1.4	0.00051	WP_000058857.1	ABC transporter ATP-binding protein
STM14_2091	yciG	-2.7	0.0006	WP_000807657.1	general stress protein
STM14_1882	treY	-1.7	0.00072	WP_000613145.1	malto-oligosyltrehalose synthase
STM14_3493	invC	-2.8	0.00076	WP_000856766.1	SctN family type III secretion system ATPase InvC
STM14_3338	fljB	-2	0.00081	WP_000079794.1	FliC/FljB family flagellin
STM14_0147	ftsL	1.1	0.00088	WP_000625651.1	cell division protein FtsL
STM14_1354	flgK	-3.3	0.00088	WP_000096425.1	flagellar hook-associated protein FlgK
STM14_2857	nuoN	0.8	0.00088	WP_000156671.1	NADH-quinone oxidoreductase subunit NuoN
STM14_3473	prgH	-2.2	0.00088	WP_000450192.1	type III secretion system inner membrane ring protein PrgH
STM14_5563	spvA	-3.1	0.00088	WP_001526990.1	virulence protein SpvA
STM14_5562	spvB	-4.9	0.001	WP_001676648.1	SPI-2 type III secretion system effector NAD(+)--protein-arginine ADP-ribosyltransferase SpvB
STM14_1945		1.4	0.0011	WP_001259025.1	DUF3313 domain-containing protein
STM14_4813		0.6	0.0011	WP_001541209.1	hypothetical protein
STM14_3498	invF	-2.5	0.0014	WP_001674874.1	type III secretion system transcriptional activator InvF
STM14_0378	proB	1.5	0.0015	WP_001285275.1	glutamate 5-kinase
STM14_2070	acnA	-1.3	0.0015	WP_000099475.1	aconitate hydratase AcnA
STM14_2441		-2	0.0015	WP_001007991.1	phage tail sheath subtilisin-like domain-containing protein
STM14_3495	invA	-2.1	0.0017	WP_000927219.1	type III secretion system export apparatus protein InvA
STM14_5430		-1.3	0.0017	WP_000331411.1	NAD-dependent succinate-semialdehyde dehydrogenase
STM14_2069	ribA	4.6	0.0019	WP_001192557.1	hypothetical protein
STM14_3305		1.7	0.0019	WP_000248794.1	SEC-C domain-containing protein
STM14_4208	igaA	1.1	0.0019	WP_000104094.1	intracellular growth attenuator protein IgaA
STM14_1214	ompA	-0.7	0.002	WP_001674965.1	porin OmpA
STM14_2094		-1.6	0.002	WP_000488349.1	manganese catalase family protein
STM14_4027	nanK	-2.1	0.0021	WP_000208976.1	N-acetylmannosamine kinase
STM14_0305	mltD	1.4	0.0023	WP_000644706.1	murein transglycosylase D
STM14_0482	secD	0.9	0.0023	WP_000934811.1	protein translocase subunit SecD
STM14_3033	tal	-1.4	0.0023	WP_001072448.1	transaldolase
STM14_1881	glgX	-1.5	0.0025	WP_000210601.1	glycogen debranching protein GlgX
STM14_2244	sopE2	-2.7	0.0031	WP_000182072.1	SPI-1 type III secretion system guanine nucleotide exchange factor SopE2
STM14_0732	cspE	0.6	0.0032	WP_000034826.1	transcription antiterminator/RNA stability regulator CspE
STM14_3352		1.5	0.0033	WP_000178733.1	VirK family antimicrobial peptide resistance protein
STM14_2438		-2.2	0.0035	WP_000785385.1	phage tail tape measure protein
STM14_0134	leuA	3.7	0.0036	WP_000082819.1	2-isopropylmalate synthase
STM14_4418		1.1	0.0044	WP_001575119.1	protein bax
STM14_4752	uvrD	1.2	0.0044	WP_000383441.1	DNA helicase II
STM14_2795	ada	-1.3	0.0046	WP_000975956.1	bifunctional DNA-binding transcriptional regulator/O6-methylguanine-DNA methyltransferase Ada
STM14_3482	sipD	-1.9	0.0046	WP_000932246.1	SPI-1 type III secretion system needle tip complex protein SipD
STM14_2737	mepS	0.9	0.0049	WP_000241015.1	bifunctional murein DD-endopeptidase/murein LD-carboxypeptidase
STM14_2452		-2	0.0051	WP_000088182.1	terminase large subunit
STM14_1600	katE	-1.1	0.0054	WP_000019119.1	catalase HPII
STM14_5489	deoB	-0.8	0.0056	WP_000816454.1	phosphopentomutase
STM14_2336	cheA	-4.4	0.0057	WP_000061302.1	chemotaxis protein CheA
STM14_2852	CheV	-1.5	0.0059	WP_000368558.1	chemotaxis protein CheV
STM14_3818		1.8	0.0062	WP_000439335.1	TIGR00645 family protein. Unknown function, predicted transmembrane
STM14_2476		-2.1	0.0066	WP_000080415.1	DUF2303 family protein
STM14_2393	fliI	-3.3	0.0067	WP_000213257.1	flagellum-specific ATP synthase FliI
STM14_3471	prgJ	-3.4	0.0072	WP_000020431.1	type III secretion system inner rod protein PrgJ
STM14_4331	FraB	2.2	0.0075	WP_010989080.1	SIS domain-containing protein
STM14_2266		-5.8	0.0081	WP_000275418.1	tail fiber assembly protein
STM14_2432		-2.3	0.0081	WP_001207832.1	DUF2313 domain-containing protein
STM14_0383		-1.1	0.0087	WP_001539227.1	DUF1889 family protein
STM14_0533	lon	0.7	0.0088	WP_001067723.1	endopeptidase La
STM14_2448		-1.8	0.0095	WP_000257528.1	phage major capsid protein
STM14_2019		1.3	0.01	WP_000275493.1	hypothetical protein
STM14_0014	dnaJ	1.1	0.011	WP_001119009.1	molecular chaperone DnaJ
STM14_0418		1.3	0.011	WP_001651666.1	type III restriction-modification system endonuclease
STM14_0818	speF	-2.8	0.011	WP_001292400.1	ornithine decarboxylase SpeF
STM14_2445		-2.1	0.011	WP_000702408.1	phage head closure protein
STM14_2454		-2	0.011	WP_001135225.1	HNH endonuclease
STM14_3034	tkt	-1.3	0.011	WP_000087323.1	transketolase
STM14_3627	mutH	1.7	0.011	WP_001274930.1	DNA mismatch repair endonuclease MutH
STM14_0075	dapB	-1.5	0.012	WP_000544031.1	4-hydroxy-tetrahydrodipicolinate reductase
STM14_0154	murG	0.8	0.012	WP_000016613.1	undecaprenyldiphospho-muramoylpentapeptide beta-N-acetylglucosaminyltransferase
STM14_1348	flgE	-4	0.012	WP_000010567.1	flagellar hook protein FlgE
STM14_1628	btuE	-3.1	0.012	WP_001181565.1	glutathione peroxidase
STM14_4013	yrbL	-1.8	0.012	WP_000602196.1	PhoP regulatory network protein YrbL
		1.1	0.012	WP_001804776.1	type I toxin-antitoxin system Ibs family toxin
STM14_0587	cueR	1.2	0.013	WP_001026760.1	Cu(I)-responsive transcriptional regulator
STM14_2430		-1.8	0.013	WP_015701331.1	tail fiber assembly protein
STM14_4206	nudE	1.8	0.013	WP_000045725.1	ADP compounds hydrolase NudE
STM14_4256	glgC	-1.1	0.013	WP_000253995.1	glucose-1-phosphate adenylyltransferase
STM14_1639	ppsA	-0.8	0.014	WP_000069340.1	phosphoenolpyruvate synthase
STM14_5533	srgC	2	0.014	WP_000417898.1	AraC family transcriptional regulator
STM14_0158	ftsA	0.8	0.015	WP_000588463.1	cell division protein FtsA
STM14_1342	flgM	-2.8	0.015	WP_000020893.1	anti-sigma-28 factor FlgM
STM14_3491	spaN	-2.7	0.015	WP_000503098.1	SPI-1 type III secretion system protein SpaN
STM14_3497	invG	-3.2	0.015	WP_000848113.1	type III secretion system outer membrane ring protein InvG
STM14_0549		-1.1	0.016	WP_000779803.1	YbaY family lipoprotein
STM14_2453		-1.9	0.017	WP_000929191.1	phage terminase small subunit P27 family
STM14_5598	traL	5.5	0.017	WP_000012129.1	type IV conjugative transfer system protein TraL
STM14_0483	secF	0.8	0.018	WP_000046629.1	protein translocase subunit SecF
STM14_0796	nagB	-1.4	0.018	WP_001237059.1	glucosamine-6-phosphate deaminase
STM14_1341	flgN	-1.9	0.018	WP_000197547.1	flagella biosynthesis chaperone FlgN
STM14_3496	invE	-4.6	0.018	WP_000612171.1	type III secretion system gatekeeper InvE
STM14_4871	rhaT	6	0.018	WP_000063541.1	L-rhamnose/proton symporter RhaT.
STM14_1662		1.5	0.019	WP_000261866.1	L-cystine transporter
STM14_4255	glgA	-1.1	0.019	WP_001197669.1	glycogen synthase GlgA
STM14_2437		-1.8	0.02	WP_000863818.1	DNA circularization N-terminal domain-containing protein
STM14_3484	sipB	-4.2	0.02	WP_000245788.1	SPI-1 type III secretion system needle tip complex protein SipB
STM14_5162	pmrR	1.9	0.02	WP_000844399.1	LpxT activity modulator PmrR
STM14_0149	murE	0.8	0.021	WP_000775077.1	UDP-N-acetylmuramoyl-L-alanyl-D-glutamate--2,6-diaminopimelate ligase
STM14_0249	degP	0.8	0.021	WP_000753958.1	serine endoprotease DegP
STM14_1829		-2.7	0.021	WP_000807642.1	general stress protein
STM14_2450		-1.8	0.022	WP_000466254.1	phage portal protein
STM14_3552	cysI	3.7	0.023	WP_001290660.1	assimilatory sulfite reductase (NADPH) hemoprotein subunit
STM14_3849	ygiX	-5.7	0.023	WP_001221574.1	two-component system response regulator QseB
STM14_0716	ybdR	-2.6	0.024	WP_000646113.1	glutathione-dependent formaldehyde dehydrogenase
STM14_1798	ynfL	2.9	0.024	WP_001019577.1	LysR family transcriptional regulator
STM14_1921	mcbR	-2.4	0.024	WP_001119592.1	colanic acid/biofilm transcriptional regulator McbR
STM14_2330	cheZ	-2.1	0.024	WP_000983586.1	protein phosphatase CheZ
STM14_2446		-1.8	0.024	WP_000927378.1	phage gp6-like head-tail connector protein
STM14_2460		-2.3	0.024	WP_001527046.1	phage holin, lambda family
STM14_3157		-3	0.024	WP_000986043.1	holo-ACP synthase
STM14_1272	wrbA	-0.8	0.025	WP_001062899.1	NAD(P)H:quinone oxidoreductase
STM14_2092	yciF	-3.2	0.025	WP_001022822.1	ferritin-like domain-containing protein
STM14_0153	ftsW	1	0.026	WP_001239803.1	cell division protein FtsW
STM14_0156		0.7	0.026	WP_000763905.1	D-alanine--D-alanine ligase
STM14_1347	flgD	-4.4	0.027	WP_000020450.1	flagellar hook assembly protein FlgD
STM14_2642	fbaB	-1	0.027	WP_000129590.1	class I fructose-bisphosphate aldolase
		-1.6	0.027	WP_014343856.1	baseplate J/gp47 family protein
STM14_2439		-2	0.028		phage tail assembly protein
STM14_3064	purM	4.4	0.028	WP_000130477.1	phosphoribosylformylglycinamidine cyclo-ligase
STM14_4671	mnmG	1.2	0.028	WP_000499872.1	tRNA uridine-5-carboxymethylaminomethyl(34) synthesis enzyme MnmG
STM14_2381	fliS	-4.6	0.029	WP_000287764.1	flagellar export chaperone FliS
STM14_0048	nhaA	0.8	0.03	WP_000681340.1	Na+/H+ antiporter NhaA
STM14_4883	cpxP	1.8	0.03	WP_001233463.1	cell-envelope stress modulator CpxP
STM14_0481	yajC	1.1	0.031	WP_000007628.1	preprotein translocase subunit YajC
STM14_2442		-1.9	0.031	WP_000497739.1	DUF2635 domain-containing protein
STM14_966	dps	-1	0.032	WP_000100805.1	DNA starvation/stationary phase protection protein Dps
STM14_0454	psiF	-1.3	0.033	WP_000705165.1	phosphate starvation-inducible protein PsiF
STM14_1015	ybjG	1.6	0.035	WP_001738110.1	undecaprenyl-diphosphate phosphatase
STM14_2455		-1.6	0.035	WP_001292890.1	hypothetical protein
STM14_3492	spaM	-4.3	0.035	WP_001520714.1	SPI-1 type III secretion system protein SpaM
STM14_0422		-1.5	0.036	WP_000393711.1	cytochrome ubiquinol oxidase subunit I
STM14_5574		-0.8	0.036	WP_000728917.1	Rpn family recombination-promoting nuclease/putative transposase
STM14_2858	nuoM	0.9	0.038	WP_000926431.1	NADH-quinone oxidoreductase subunit M
STM14_5119	siiC	-5.5	0.038	WP_001541306.1	SPI-4 type I secretion system protein SiiC
STM14_1512		1.4	0.039	WP_000929982.1	cytochrome b
STM14_2431		-1.9	0.039	WP_000554737.1	hypothetical protein
STM14_2231	htpX	1	0.04	WP_000984498.1	protease HtpX
STM14_2458		-2.1	0.04	WP_001050825.1	lysis protein
STM14_2849	elaB	-0.8	0.04	WP_001522308.1	stress response protein ElaB
STM14_4254	glgP	-0.7	0.04	WP_000993428.1	glycogen phosphorylase
STM14_0727	dpiB	6.5	0.044	WP_001277836.1	sensor histidine kinase DpiB
STM14_0150	murF	0.8	0.046	WP_000626630.1	UDP-N-acetylmuramoyl-tripeptide--D-alanyl-D-alanine ligase
STM14_3489	spaP	-5.4	0.046	WP_000526016.1	SPI-1 type III secretion system export apparatus protein SpaP
STM14_5404		0.9	0.046	WP_001240360.1	membrane protein
STM14_0635	fimA	-2.2	0.047	WP_000681030.1	type 1 fimbrial protein subunit FimA
STM14_1329	solA	1.1	0.047	WP_000872773.1	N-methyl-L-tryptophan oxidase
STM14_3724		-5.5	0.047	WP_000104231.1	Ldh family oxidoreductase. putative malate/L-lactate dehydrogenase

## Sheet: Ty2 wild-type vs sdiA mutant
Table S5. Differentially expressed genes in S. Typhi Ty2 vs sdiA mutant AMS001
Gene name	symbol	log2FoldChange	padj	product_accession	non.redundant_refseq	related_accession	name
T0926	sdiA	3.49	2.1e-15	WP_001157173.1	WP_001157173.1	NA	transcriptional regulator SdiA
T0927	yecC	-1.78	1.8e-05	WP_001273033.1	WP_001273033.1	NA	L-cystine ABC transporter ATP-binding protein YecC
T2359	ybbK	0.98	0.027	WP_000906145.1	WP_000906145.1	NA	SPFH/Band 7/PHB domain protein

## Sheet: Ty2 plasmid-sdiA vs vector
Table S6. Differentially expressed genes in S. Typhi Ty2 expressing plasmid sdiA (pAMS130) vs vector (pBAD33)
Gene Name	symbol	log2FoldChange	padj	product_accession	name
T0926	sdiA	11.7	4.26e-47	WP_001157173.1	transcriptional regulator SdiA
T0350	srgJ	9.6	1.29e-11	WP_000755800.1	DUF5384 family protein
T4028	cysG	-8.7	5.97e-09	WP_000349908.1	uroporphyrinogen-III C-methyltransferase
T0553	menF	2.9	1.04e-08	WP_000555672.1	isochorismate synthase MenF
T0554	menD	2	6.45e-08	WP_000116387.1	2-succinyl-5-enolpyruvyl-6-hydroxy-3-cyclohexene-1-carboxylic-acid synthase
T2359	YbbK	3.1	2.51e-06	WP_000906145.1	SPFH/Band 7/PHB domain protein
T2835	cysN	7.4	1.85e-05	WP_001092273.1	sulfate adenylyltransferase subunit CysN
T0167	ygbK	-2.8	0.000171	WP_000783298.1	D-threonate kinase
T2360	YbbJ	2.2	0.000171	WP_000561177.1	NfeD family protein
T0199	fhuA	-1	0.00151		ferrichrome porin FhuA
T06040	srgF	2.5	0.00151	WP_000433048.1	hypothetical protein
T4011	igaA	1.2	0.00914	WP_000104086.1	intracellular growth attenuator protein IgaA
T0351	srgI	6.2	0.0255	WP_001131774.1	glycine zipper 2TM domain-containing protein
T2456	secD	0.7	0.0331	WP_000934811.1	protein translocase subunit SecD
T2528	proA	1	0.0331	WP_000893213.1	glutamate-5-semialdehyde dehydrogenase
